# Supplementary material for: Characterisation of the Upper Respiratory Tract Virome of Feedlot Cattle and Its Association with Bovine Respiratory Disease
Source: Viruses. 2023 Feb 6;15(2):455. doi: 10.3390/v15020455 (PMC9961997; doi:10.3390/v15020455)
Supplement: Supplementary file 1 [file viruses-15-00455-s001.zip]

Archive with 1 entries (1 files):
- Supplemental Files.pdf
